# Supplementary material for: Epistaxis With Warfarin Coagulopathy: An Adult Simulation Case for Residents
Source: MedEdPORTAL. 2020 Jun 26;16:10916. doi: 10.15766/mep_2374-8265.10916 (PMC7331959; doi:10.15766/mep_2374-8265.10916)
Supplement: Supplementary file 1 — Simulation Case.docxSimulation Images.pptxPrebrief.docxDebriefing Materials.docxCritical Action Checklist.docxLearner Evaluation Form.docxHandout and Video Review.docx [file mep_2374-8265.10916-s001.zip]

Archive with 8 entries (8 files):
- A. Simulation Case.docx
- B. Simulation Images.pptx
- C. Prebrief.docx
- D. Debriefing Materials.docx
- E. Critical Action Checklist.docx
- F. Learner Evaluation Form.docx
- G. Handout and Video Review.docx
- _Educational_Summary_Report_10916.pdf
